# Supplementary material for: Low-frequency neural activity reflects rule-based chunking during speech listening
Source: eLife. 2020 Apr 20;9:e55613. doi: 10.7554/eLife.55613 (PMC7213976; doi:10.7554/eLife.55613)
Supplement: Source data 1. [file elife-55613-data1.zip]

Archive with 19 entries (16 files):
- data/
- data/NN_dssall03_27_f6c6.mat
- data/Result_Exp.m
- data/Result_Exp_additional.m
- data/SignificanceTesting.m
- data/Topo/
- data/Topo/E1_channel.mat
- data/Topo/E1_sensor.mat
- data/Topo/SignificanceTesting_TopoExp1.m
- data/UnderConfig/
- data/UnderConfig/PKUtopoChN.m
- data/UnderConfig/PKUtopoChNam.m
- data/UnderConfig/PKUtopoGradOutline.m
- data/UnderConfig/bar_errorbar_func.m
- data/UnderConfig/colorwrap.m
- data/UnderConfig/colorwrite.m
- data/UnderConfig/fdr_bh.m
- data/UnderConfig/mphase2.m
- data/UnderConfig/plot_shade.m
