# Supplementary material for: Low-frequency neural activity reflects rule-based chunking during speech listening
Source: eLife. 2020 Apr 20;9:e55613. doi: 10.7554/eLife.55613 (PMC7213976; doi:10.7554/eLife.55613)
Supplement: Source data 1. [file elife-55613-data1.zip › data/UnderConfig/bar_errorbar_func.m]

function bar_h = bar_errorbar_func(x1,y1,Color_V)
%»æÖÆbarÍ¼£¬²¢´øerrorbar
bar_h = bar(x1,mean(y1,2),'BarWidth',1,'linewidth',1,'facecolor',[1 1 1],'edgecolor',[0 0 0]);
hold on
e_Un = std(y1,[],2)/sqrt(size(y1,2));
errorbar(x1,mean(y1,2),e_Un,'color',Color_V,'Marker','none','LineStyle','none','linewidth',1)
set(gca,'xtick',x1)
