# Supplementary material for: Low-frequency neural activity reflects rule-based chunking during speech listening
Source: eLife. 2020 Apr 20;9:e55613. doi: 10.7554/eLife.55613 (PMC7213976; doi:10.7554/eLife.55613)
Supplement: Source data 1. [file elife-55613-data1.zip › data/UnderConfig/colorwrap.m]

function clr=colorwrap(x,y,scalenum)
zy=y;zx=x;
dxy=y-x;
for dimv=1:3
  if dxy(dimv)==0
    clr1(:,dimv)=zeros(scalenum,1)+y(dimv);
  else
    try
      clr1(:,dimv)=x(dimv):dxy(dimv)/(scalenum-1):y(dimv);
    catch
      clr1(:,dimv)=x(dimv):-dxy(dimv)/(scalenum-1):y(dimv);
    end
  end
end
clr=[clr1];
