# Supplementary material for: Low-frequency neural activity reflects rule-based chunking during speech listening
Source: eLife. 2020 Apr 20;9:e55613. doi: 10.7554/eLife.55613 (PMC7213976; doi:10.7554/eLife.55613)
Supplement: Source data 1. [file elife-55613-data1.zip › data/UnderConfig/colorwrite.m]

function [colorvalue] = colorwrite(color_min,color_max)

for col = 1:3
    scale = color_max(col)-color_min(col);
    for ind = 1:60
        colorvalue(ind,col) = color_min(col)+scale/59*(ind-1);
    end
end
