# Supplementary material for: Low-frequency neural activity reflects rule-based chunking during speech listening
Source: eLife. 2020 Apr 20;9:e55613. doi: 10.7554/eLife.55613 (PMC7213976; doi:10.7554/eLife.55613)
Supplement: Source data 1. [file elife-55613-data1.zip › data/UnderConfig/fdr_bh.m]

% fdr_bh() - Executes the Benjamini & Hochberg (1995) and the Benjamini &
%            Yekutieli (2001) procedure for controlling the false discovery 
%            rate (FDR) of a family of hypothesis tests. FDR is the expected
%            proportion of rejected hypotheses that are mistakenly rejected 
%            (i.e., the null hypothesis is actually true for those tests). 
%            FDR is a somewhat less conservative/more powerful method for 
%            correcting for multiple comparisons than procedures like Bonferroni
%            correction that provide strong control of the family-wise
%            error rate (i.e., the probability that one or more null
%            hypotheses are mistakenly rejected).
%
% Usage:
%  >> [h, crit_p, adj_p]=fdr_bh(pvals,q,method,report);
%
% Required Input:
%   pvals - A vector or matrix (two dimensions or more) containing the
%           p-value of each individual test in a family of tests.
%
% Optional Inputs:
%   q       - The desired false discovery rate. {default: 0.05}
%   method  - ['pdep' or 'dep'] If 'pdep,' the original Bejnamini & Hochberg
%             FDR procedure is used, which is guaranteed to be accurate if
%             the individual tests are independent or positively dependent
%             (e.g., Gaussian variables that are positively correlated or
%             independent).  If 'dep,' the FDR procedure
%             described in Benjamini & Yekutieli (2001) that is guaranteed
%             to be accurate for any test dependency structure (e.g.,
%             Gaussian variables with any covariance matrix) is used. 'dep'
%             is always appropriate to use but is less powerful than 'pdep.'
%             {default: 'pdep'}
%   report  - ['yes' or 'no'] If 'yes', a brief summary of FDR results are
%             output to the MATLAB command line {default: 'no'}
%
%
% Outputs:
%   h       - A binary vector or matrix of the same size as the input "pvals."
%             If the ith element of h is 1, then the test that produced the 
%             ith p-value in pvals is significant (i.e., the null hypothesis
%             of the test is rejected).
%   crit_p  - All uncorrected p-values less than or equal to crit_p are 
%             significant (i.e., their null hypotheses are rejected).  If 
%             no p-values are significant, crit_p=0.
%   adj_p   - All adjusted p-values less than or equal to q are significant
%             (i.e., their null hypotheses are rejected). Note, adjusted 
%             p-values can be greater than 1.
%
%
% References:
%   Benjamini, Y. & Hochberg, Y. (1995) Controlling the false discovery
%     rate: A practical and powerful approach to multiple testing. Journal
%     of the Royal Statistical Society, Series B (Methodological). 57(1),
%     289-300.
%
%   Benjamini, Y. & Yekutieli, D. (2001) The control of the false discovery
%     rate in multiple testing under dependency. The Annals of Statistics.
%     29(4), 1165-1188.
%
% Example:
%   [dummy p_null]=ttest(randn(12,15)); %15 tests where the null hypothesis
%                                       %is true
%   [dummy p_effect]=ttest(randn(12,5)+1); %5 tests where the null
%                                          %hypothesis is false
%   [h crit_p adj_p]=fdr_bh([p_null p_effect],.05,'pdep','yes');
%
%
% Author:
% David M. Groppe
% Kutaslab
% Dept. of Cognitive Science
% University of California, San Diego
% March 24, 2010

%%%%%%%%%%%%%%%% REVISION LOG %%%%%%%%%%%%%%%%%
%
% 5/7/2010-Added FDR adjusted p-values

function [h crit_p adj_p]=fdr_bh(pvals,q,method,report)

if nargin<1,
    error('You need to provide a vector or matrix of p-values.');
else
    if ~isempty(find(pvals<0,1)),
        error('Some p-values are less than 0.');
    elseif ~isempty(find(pvals>1,1)),
        error('Some p-values are greater than 1.');
    end
end

if nargin<2,
    q=.05;
end

if nargin<3,
    method='pdep';
end

if nargin<4,
    report='no';
end

s=size(pvals);
if (length(s)>2) || s(1)>1,
    [p_sorted, sort_ids]=sort(reshape(pvals,1,prod(s)));
else
    %p-values are already a row vector
    [p_sorted, sort_ids]=sort(pvals);
end
[dummy, unsort_ids]=sort(sort_ids); %indexes to return p_sorted to pvals order
m=length(p_sorted); %number of tests
adj_p=zeros(1,m)*NaN;

if strcmpi(method,'pdep'),
    %BH procedure for independence or positive dependence
    thresh=[1:m]*q/m;
    wtd_p=m*p_sorted./[1:m];
    %compute adjusted p-values
    for a=1:m,
       adj_p(a)=min(wtd_p(a:end)); 
    end
elseif strcmpi(method,'dep')
    %BH procedure for any dependency structure
    denom=m*sum(1./[1:m]);
    thresh=[1:m]*q/denom;
    wtd_p=denom*p_sorted./[1:m];
    %Note, it can produce adjusted p-values greater than 1!
    %compute adjusted p-values
    for a=1:m,
        adj_p(a)=min(wtd_p(a:end));
    end
else
    error('Argument ''method'' needs to be ''pdep'' or ''dep''.');
end
adj_p=reshape(adj_p(unsort_ids),s);

rej=p_sorted<=thresh;
max_id=find(rej,1,'last'); %find greatest significant pvalue
if isempty(max_id),
    crit_p=0;
    h=pvals*0;
else
    crit_p=p_sorted(max_id);
    h=pvals<=crit_p;
end

if strcmpi(report,'yes'),
    n_sig=sum(p_sorted<=crit_p);
    if n_sig==1,
        fprintf('Out of %d tests, %d is significant using a false discovery rate of %f.\n',m,n_sig,q);
    else
        fprintf('Out of %d tests, %d are significant using a false discovery rate of %f.\n',m,n_sig,q);
    end
    if strcmpi(method,'pdep'),
        fprintf('FDR procedure used is guaranteed valid for independent or positively dependent tests.\n');
    else
        fprintf('FDR procedure used is guaranteed valid for independent or dependent tests.\n');
    end
end
