# Supplementary material for: Low-frequency neural activity reflects rule-based chunking during speech listening
Source: eLife. 2020 Apr 20;9:e55613. doi: 10.7554/eLife.55613 (PMC7213976; doi:10.7554/eLife.55613)
Supplement: Source data 1. [file elife-55613-data1.zip › data/UnderConfig/mphase2.m]

function y=mphase2(x,dim)
% function y=mphase(x)
% circular mean of angle array x
% created by Nai 2008
% updated by Nai 04/26/09

c=mean(cos(x),dim);
s=mean(sin(x),dim);
y=atan2(s,c);

% y=angle(mean(exp(j*x)));
