# Supplementary material for: Low-frequency neural activity reflects rule-based chunking during speech listening
Source: eLife. 2020 Apr 20;9:e55613. doi: 10.7554/eLife.55613 (PMC7213976; doi:10.7554/eLife.55613)
Supplement: Source data 1. [file elife-55613-data1.zip › data/UnderConfig/plot_shade.m]

function plot_shade(t,mx,sx,clr)
fill([t t(end:-1:1)],[mx-sx mx(end:-1:1)+sx(end:-1:1)],clr,'linestyle','none')
